# Supplementary material for: Current nursing and midwifery contribution to leading digital health policy and practice: An integrative review
Source: J Adv Nurs. 2024 Jun 30;81(1):116–39. doi: 10.1111/jan.16265 (PMC11638528; doi:10.1111/jan.16265)
Supplement: Supplementary file 2 — File S1. [file JAN-81-116-s001.xlsx]

## Sheet: Sheet1
Supplementary file 1: Quality Assessment
QuADS criteria (mixed methods studies)	1. Theoretical or conceptual underpinning for the research	2. Statement of research aim/s	3 .Description of research setting and target population	4. The study design is appropriate to address the stated research aim/s	5. Appropriate sampling to address the research aim/s	6. Rationale for choice of data collection tool/s	7. Format and content of data collection tool is appropriate to address the stated research aim/s	8. Description of data collection procedure	9. Recruitment data provided	10. Justification for analytic method selected	11. Method of analysis was appropriate to answer the research aim/s	12. Evidence that the research stakeholders have been considered in research design or conduct	13. Strengths and limitations critically discussed	Total score (of possible 39)	Quality category: score of 13 or below = low; 14-29 = med, 30+ = high	Reviewers
Brommeyer et al, A Systematic Approach in Developing Management Workforce Readiness for Digital Health Transformation in Healthcare	2	1	3	3	3	2	2	3	2	1	1	2	0	2 5	Medium	VH/MS
Hussey et al, A Knowledge Graph to Understand Nursing Big Data: Case Example for Guidance	0	0	1	0	0	1	0	0	0	0	0	1	0	3	Low
De Raeve et al, Enhancing the provision of health and social care in Europe through eHealth	0	2	2	3	1	1	0	1	1	1	2	3	0	17	Medium
Laukka et al, Leadership in the context of digital health services: A concept analysis	1	2	1	2	1	1	1	1	1	2	3	0	1	17	Medium
Peltonen et al, Emerging Professionals' Observations of Opportunities and Challenges in Nursing Informatics	0	0	2	0	0	1	0	1	1	0	0	0	0	5	Low
Strudwick et al, Opportunities and challenges to enhance the value and uptake of Chief Nursing Inofrmatics Officer (CNIO) roles in Canada: A qualitative study	0	3	2	3	3	2	3	2	2	1	3	0	1	25	Medium
CASP criteria (Systematic Reviews)	1. Did the review address a clearly focused question?	2. Did the authors look for the right type of papers?	3. Do you think all the important, relevant studies were included?	4. Did the review’s authors do enough to assess quality of the included studies?	5. If the results of the review have been combined, was it reasonable to do so?	6. What are the overall results of the review?	7. How precise are the results?	8. Can the results be applied to the local population?	9. Were all important outcomes considered?	10. Are the benefits worth the harms and costs?					0-3 criteria not met or unclear = high, 4-6 = medium and 7-10 = poor quality	VH/MS
Ingebrigtsen et al, The impact of clinical leadership on health information technology adoption: Systematic review	Yes	Yes	Can't tell	Yes	Yes	Yes	n/a	Yes	Yes	Can't tell					High
Burgess and Honey, Nurse leaders enabling nurses to adopt digital health: Results of an integrative literature review	Yes	Yes	No	Yes	Yes	Yes	Yes	There but not strong	No - foc'd comm/primary care	Can't tell					Medium
Bakker et al, Nurses' roles in mHealth app development: Scoping Review	Yes	Yes	Yes	Yes	Yes	Yes	Yes	Yes	No - not included postimplementation	Can't tell					High
AACODS criteria	Authority	Accuracy	Coverage	Objectivity	Date	Significance									Yes for all categories = High, 1-2 categories No/uncertain = Medium, more than 1-2 categories No/undertain - Low	Reviewers
Agnew, Digital engagement in nursing: the benefits and barriers	Yes	Yes	Yes	Yes	Yes	Yes									High	JR/R-AO
Ahonen et al, The Development Process of eHealth Strategy for Nurses in Finland	Yes	Yes	Yes	Yes	Yes	Yes									High	JG/BL
Ariosto et al, Population health: a nursing action plan	Yes	Yes	Yes	Yes	Yes	Yes									High	JR/R-AO
Bartz, Leadership Strategies for Improved Nursing Synergy between Informatics and Telehealth	Yes	Yes	Yes - not very explicit	Yes	Yes - there but limited and some old	Yes									Medium	JR/GJ
Honey and Westbrooke, Evolving National Strategy Driving Nursing Informatics in New Zealand	Yes	Yes	Yes	Yes	Yes	Yes									High	JR/R-AO
Hussey et al, Nursing Informatics and Leadership, an Essential Competency for a Global Priority: eHealth	Yes	Yes	Yes	Yes	Yes	Yes									High	JR/R-AO
Hussey et al, ICNP® R&D Centre Ireland: Defining Requirements for an Intersectoral Digital Landscape	Yes	Yes	Yes	Yes	Yes	Yes									High	JR/R-AO
Remus, The Big Data Revolution: Opportunities for Chief Nurse Executives	Yes	Yes	Yes	Yes	Yes	Yes									High	JG/BL
Remus, Advancing the Digital Health Discourse for Nurse Leaders	Yes	Yes	Yes	Yes	Yes	Yes									High	JG/BL
Remus and Donelle, Big Data: Why Should Canadian Nurse Leaders Care?	Yes	Yes	Yes	Yes	Yes	Yes									High	JG/BL
Sadoughi et al, Nurses' Contribution to Health Information Technology of Iran's 2025 Health Map: A Review of the Document	Yes	Uncertain	Uncertain	Uncertain	Yes	Uncertain									Low	JG/BL
Shi et al, Leading the Development of Our New Nursing Information System with the TIGER-Based Taiwan Model	No	No	Yes	Uncertain	No	Yes									Low	JG/BL
Tornvall,	Yes	Yes	Yes	Yes	Yes	Yes									High	JG/BL
Tronsco and Breads,	Yes	Yes	Uncertain	Yes	Yes	Yes									Mediium	JG/BL
ONSMD	Yes	Yes	Yes	Yes	Yes	Yes									High	JR/GJ
